# Supplementary material for: Objective Assessment of Porcine Voice Acoustics for Laryngeal Surgical Modeling
Source: Appl Sci (Basel). Author manuscript; Available in PMC 2022 Apr 28. (PMC9047298)
Supplement: Supplementary material [file NIHMS1794594-supplement-Supplementary_material.zip]

Archive with 9 entries (7 files):
- applsci-1185445-supplementary/
- applsci-1185445-supplementary/SupportingInformation/
- applsci-1185445-supplementary/SupportingInformation/DataS1.zip
- applsci-1185445-supplementary/SupportingInformation/FileS1.m
- applsci-1185445-supplementary/SupportingInformation/FileS2
- applsci-1185445-supplementary/SupportingInformation/FileS3
- applsci-1185445-supplementary/SupportingInformation/TableS1.xlsx
- applsci-1185445-supplementary/SupportingInformation/TableS2.pdf
- applsci-1185445-supplementary/SupportingInformation/TableS3.xlsx
