# Supplementary material for: Objective Assessment of Porcine Voice Acoustics for Laryngeal Surgical Modeling
Source: Appl Sci (Basel). Author manuscript; Available in PMC 2022 Apr 28. (PMC9047298)
Supplement: Supplementary material [file NIHMS1794594-supplement-Supplementary_material.zip › applsci-1185445-supplementary/SupportingInformation/FileS2]

#Script for calculation of HNR as described in Linhart et al.
#For a given folder all .wav files are scanned and HNR is calculated for all signals

#initial form for paths and parameter values
form Read all files of the given type from the given directory
   sentence Audio_directory C:\YourFolderpath
   sentence File_name 
   sentence File_extension .wav
   sentence Table_file C:\YourFilePath.txt
endform

#default variables for HNR calculation
time_step = 0.01
minimum_pitch = 75.0
silence_threshold = 0.1
periods_per_window = 1.0

#check if chosen table file already exists
if fileReadable: table_file$
	pauseScript: "File exists! Overwrite?"
endif
deleteFile: table_file$

#initialize results table
titleline$ = "FileName'tab$'HNR'tab$'Unit'newline$'"
fileappend "'table_file$'" 'titleline$'

#create string list for all .wav files
Create Strings as file list... list 'audio_directory$'/'File_name$'*'File_extension$'
file_count = Get number of strings

		
#iterate all files
for ifile to file_count 
	
	#get current sound file
	filename$ = Get string... ifile
	Read from file... 'audio_directory$'/'filename$'
	soundname_import$ = selected$ ("Sound", 1)

	#extracts first channel in case of multichannel .wav file
	Extract one channel... 1
	soundname$ = selected$ ("Sound", 1)
	Scale peak... 1.00

	#Calculate HNR
	To Harmonicity (cc)... time_step minimum_pitch silence_threshold periods_per_window 
	mean_HNR$ = Get mean... 0.0 0.0

	#write HNR and file information to txt
	resultline$ = "'soundname_import$''tab$''mean_HNR$''newline$'"
	fileappend "'table_file$'" 'resultline$'

	#clean up
	select Sound 'soundname_import$'
	plus Sound 'soundname$'
	plus Harmonicity 'soundname$'
	Remove
	select Strings list
	  
endfor 
		
#if all contents of the previous list are iterated, remove it
Remove

	
