# Supplementary material for: Objective Assessment of Porcine Voice Acoustics for Laryngeal Surgical Modeling
Source: Appl Sci (Basel). Author manuscript; Available in PMC 2022 Apr 28. (PMC9047298)
Supplement: Supplementary material [file NIHMS1794594-supplement-Supplementary_material.zip › applsci-1185445-supplementary/SupportingInformation/FileS3]

#Script for calculation of Jitter, Shimmer and CPP
#For a given folder all .wav files are scanned and Jitter, Shimmer and CPP is calculated for all signals

#initial form for paths and parameter values
form Read all files of the given type from the given directory
   sentence Audio_directory C:\YourFolderPath
   sentence File_name 
   sentence File_extension .wav
   sentence Table_file C:\YourFilePath.txt
endform

#check if chosen table file already exists
if fileReadable: table_file$
	pauseScript: "File exists! Overwrite?"
endif
deleteFile: table_file$

#initialize results table
titleline$ = "FileName'tab$'Jitter'tab$'Unit'tab$'Shimmer'tab$'Unit'tab$'CPP'tab$'Unit'newline$'"
fileappend "'table_file$'" 'titleline$'

#create string list for all .wav files
Create Strings as file list... list 'audio_directory$'/'File_name$'*'File_extension$'
file_count = Get number of strings

		
#iterate all files
for ifile to file_count 
	
	#get current sound file
	filename$ = Get string... ifile
	Read from file... 'audio_directory$'/'filename$'
	soundname_import$ = selected$ ("Sound", 1)

	#extracts first channel in case of multichannel .wav file
	Extract one channel... 1
	soundname$ = selected$ ("Sound", 1)
	Scale peak... 1.00

	#Calculate Jitter
	To Pitch (cc)... 0.0 75.0 15 0 0.03 0 0.01 0.35 0.14 600.0 
	select Sound 'soundname$'
	plus Pitch 'soundname$'
	To PointProcess (cc)
	jitter$ = Get jitter (local)... 0.0 0.0 0.0001 0.02 1.3
	idx = index(jitter$, " ")
	jitter$ = left$ (jitter$, idx-1)
			
	#Calculate Shimmer
	select Sound 'soundname$'
	plus PointProcess 'soundname$'_'soundname$'
	shimmer$ = Get shimmer (local)... 0.0 0.0 0.0001 0.02 1.3 1.6
	idx = index(shimmer$, " ")
	shimmer$ = left$ (shimmer$, idx-1)

	#Calculate CPP
	select Sound 'soundname$'
	To Spectrum... 1
	To PowerCepstrum
	cpp$ = Get peak prominence... 60.0 333.3 "parabolic" 0.001 0.05 "exponential decay" robust slow
	idx = index(cpp$, " ")
	cpp$ = left$ (cpp$, idx-1)

	#write data and file information to txt
	resultline$ = "'soundname_import$''tab$''jitter$''tab$''%''tab$''shimmer$''tab$''%''tab$''cpp$''tab$''dB''newline$'"
	fileappend "'table_file$'" 'resultline$'

	#clean up
	select Sound 'soundname_import$'
	plus Sound 'soundname$'
	plus Pitch 'soundname$'
	plus PointProcess 'soundname$'_'soundname$'
	plus Spectrum 'soundname$'
	plus PowerCepstrum 'soundname$'
	Remove
	select Strings list
	       
endfor 
		
#if all contents of the previous list are iterated, remove it 
Remove

	
