# Supplementary material for: Objective Assessment of Porcine Voice Acoustics for Laryngeal Surgical Modeling
Source: Appl Sci (Basel). Author manuscript; Available in PMC 2022 Apr 28. (PMC9047298)
Supplement: Supplementary material [file NIHMS1794594-supplement-Supplementary_material.zip › applsci-1185445-supplementary/SupportingInformation/TableS1.xlsx]

## Sheet: Sheet1
Pig	PrePost	SquealName	Dur	PF	Q50	SF_{Q50}	Q50_2	Q50_{10}	Q50_{min}	Q50_n	Q25	SF	Flux	RMSI	Q50W	HNR	Jit	Shim	CPP
Pig1	1Pre	Squeal 1	0.866553	6158.88	5614.2	-0.00100674	129.199	3057.71	129.199	5	2143.29	-2.07876	0.00563517	0.184238	4995.7	0.33273	0.0653466	0.186761	14.0401
Pig1	1Pre	Squeal 2	0.791156	5082.43	2143.7	-0.00273884	301.465	1894.92	301.465	4	1284.28	-1.97494	0.00482023	0.183633	2067.19	0.974723	0.0660639	0.202873	17.5459
Pig1	1Pre	Squeal 3	0.783991	309.953	2324.01	-0.00232963	215.332	1679.59	215.332	5	873.074	-1.95126	0.00434752	0.198133	1894.92	-0.491423	0.0791488	0.209408	13.5868
Pig1	1Pre	Squeal 4	1.0434	5327.77	5169.63	-0.00113575	258.398	2497.85	258.398	5	2438.64	-2.1154	0.00491481	0.204316	5081.84	1.02517	0.0758619	0.210856	11.8089
Pig1	1Pre	Squeal 5	1.09807	906.133	3773.89	-0.00133345	430.664	861.328	430.664	3	1029.43	-1.87622	0.00401634	0.198819	3574.51	-0.415765	0.0678236	0.21252	14.8186
Pig1	1Pre	Squeal 6	1.00048	1996.05	5260.5	-0.00103462	2799.32	5211.04	1981.05	4	2134.57	-1.99545	0.00370832	0.19776	5167.97	0.34613	0.0738303	0.213413	15.8899
Pig1	1Pre	Squeal 7	0.611995	6294.16	6130.76	-0.000856317	2153.32	6072.36	2153.32	4	3191.14	-1.84991	0.00399302	0.217064	5986.23	2.2094	0.106564	0.188507	13.8026
Pig1	1Pre	Squeal 8	0.897868	5066.44	4407.1	-0.00142137	258.398	2842.38	258.398	6	1389.46	-2.25895	0.00507325	0.16233	2885.45	-1.32129	0.0887811	0.212269	14.3833
Pig1	1Pre	Squeal 9	1.42016	218.99	5043.1	-0.00112306	301.465	3832.91	301.465	3	1169.2	-1.94099	0.00423801	0.17996	4694.24	1.99363	0.102218	0.189584	14.1741
Pig1	1Pre	Squeal 10	0.659977	868.212	869.727	-0.00734854	344.531	645.996	258.398	6	351.578	-2.19934	0.00550856	0.213946	689.062	0.584567	0.0847947	0.229177	13.8362
Pig1	1Pre	Squeal 11	1.37798	301.891	404.214	-0.0168071	86.1328	301.465	86.1328	5	302.201	-2.33491	0.00681114	0.197517	301.465	1.47363	0.0789201	0.19444	12.8525
Pig1	1Pre	Squeal 12	0.770454	295.93	1601.65	-0.00367172	301.465	430.664	258.398	4	373.684	-2.13863	0.0062228	0.206068	775.195	-0.550341	0.0984746	0.188862	14.078
Pig1	1Pre	Squeal 13	0.547846	711.879	4336.99	-0.00135169	2153.32	2067.19	818.262	5	852.902	-2.0279	0.00412817	0.205358	2928.52	1.10586	0.0773151	0.189952	16.3521
Pig1	1Pre	Squeal 14	0.686145	303.143	1925.25	-0.00294246	86.1328	775.195	86.1328	6	528.677	-2.02508	0.00664979	0.172226	947.461	-0.283696	0.0669255	0.209103	14.37
Pig1	1Pre	Squeal 15	0.679501	303.164	838.851	-0.00737027	301.465	732.129	172.266	5	264.443	-2.10417	0.00619786	0.138945	387.598	1.04708	0.0639826	0.196718	13.5592
Pig1	1Pre	Squeal 16	0.676712	834.919	938.361	-0.00640659	172.266	258.398	172.266	5	396.664	-2.11452	0.00586868	0.189539	775.195	-1.23657	0.0766602	0.18286	15.5307
Pig1	1Pre	Squeal 17	1.26383	295.925	1455.89	-0.00431544	129.199	1550.39	129.199	3	339.701	-2.25252	0.00641465	0.281143	387.598	0.667725	0.0975522	0.212008	11.6216
Pig1	1Pre	Squeal 18	0.692222	271.589	1892.46	-0.00342711	301.465	818.262	258.398	5	513.827	-2.16355	0.00840402	0.239464	904.395	1.09364	0.0939226	0.255434	15.0718
Pig1	1Pre	Squeal 19	0.764762	1134.99	1202.99	-0.00445851	301.465	1076.66	301.465	4	592.163	-2.13511	0.00511283	0.251392	1119.73	-1.18166	0.0780048	0.197384	14.6836
Pig1	1Pre	Squeal 20	1.30211	160.509	2004.44	-0.00272035	129.199	1851.86	129.199	6	953.669	-2.19252	0.00469313	0.283341	1851.86	-0.522015	0.0897651	0.225313	13.0605
Pig1	1Pre	Squeal 21	1.15494	1930.83	2285.83	-0.00174993	861.328	2368.65	861.328	8	1293.75	-1.69411	0.00375916	0.360803	2282.52	-1.7674	0.100984	0.201191	13.5126
Pig1	2Post	Squeal 1	1.08707	1483.8	1861.88	-0.00260861	344.531	2928.52	344.531	8	1175.9	-1.74691	0.00417148	0.195975	1550.39	-1.65855	0.0920162	0.208079	15.3495
Pig1	2Post	Squeal 2	0.983651	932.241	1095.92	-0.00561494	172.266	904.395	172.266	2	721.233	-2.12006	0.00619731	0.187711	1033.59	-0.396215	0.0970855	0.190537	12.6086
Pig1	2Post	Squeal 3	1.68846	961.824	1187.47	-0.00465613	258.398	1033.59	258.398	4	794.635	-1.92157	0.00615879	0.28226	1076.66	0.0191719	0.077899	0.222038	14.2826
Pig1	2Post	Squeal 4	1.27576	304.133	1118.55	-0.00531491	301.465	2110.25	258.398	9	313.826	-1.94386	0.00577562	0.199253	387.598	1.24054	0.0866084	0.220832	15.232
Pig1	2Post	Squeal 5	1.45206	333.319	1709.29	-0.0036218	172.266	430.664	172.266	2	336.196	-2.10883	0.00588464	0.209511	387.598	0.705217	0.0880338	0.197469	15.7037
Pig1	2Post	Squeal 6	1.1319	310.097	304.796	-0.0230876	129.199	430.664	129.199	9	171.817	-2.12693	0.00983473	0.222217	258.398	-0.00175767	0.0936918	0.223556	15.7204
Pig1	2Post	Squeal 7	1.83172	951.563	1340.27	-0.00394987	86.1328	904.395	86.1328	4	646.272	-1.90638	0.00565901	0.297336	1076.66	-1.36409	0.1031	0.193542	13.9978
Pig1	2Post	Squeal 8	1.50732	1018.36	1019.02	-0.00563637	1765.72	947.461	947.461	1	938.713	-1.94051	0.00652902	0.394916	990.527	0.825962	0.0647922	0.209189	15.5963
Pig1	2Post	Squeal 9	1.19973	298.401	957.717	-0.00619198	215.332	2411.72	215.332	5	697.507	-2.00527	0.00826322	0.198812	258.398	1.19416	0.0933633	0.187578	12.5106
Pig1	2Post	Squeal 10	2.31984	369.422	1980.31	-0.00301128	990.527	1981.05	344.531	8	522.017	-1.94946	0.00529827	0.17452	1937.99	0.22188	0.0961513	0.227979	10.807
Pig1	2Post	Squeal 11	1.55698	369.304	393.068	-0.0155167	301.465	1119.73	258.398	8	677.405	-2.00217	0.00862956	0.161572	301.465	0.852728	0.105169	0.210211	15.8372
Pig1	2Post	Squeal 12	1.27519	265.842	1716.6	-0.00351057	258.398	2325.59	258.398	8	689.062	-2.01291	0.00776357	0.183764	258.398	1.8541	0.0899231	0.212892	14.8113
Pig1	2Post	Squeal 13	1.93499	1014.99	1018.09	-0.00545184	215.332	947.461	215.332	5	531.674	-2.03526	0.00777854	0.185873	947.461	0.253109	0.0838461	0.235075	15.7858
Pig1	2Post	Squeal 14	1.80569	371.049	1012.35	-0.00538769	215.332	904.395	215.332	3	601.252	-1.96319	0.00612522	0.168378	947.461	-0.318768	0.0989934	0.238069	13.0778
Pig1	2Post	Squeal 15	2.1854	290.107	1986.37	-0.00294028	215.332	1205.86	215.332	5	688.602	-1.99887	0.00630033	0.185099	1033.59	-0.823342	0.09645	0.201295	12.5139
Pig1	2Post	Squeal 16	0.966349	969.629	1162.11	-0.00506025	344.531	1205.86	344.531	6	714.272	-1.9348	0.00580032	0.227351	1033.59	-0.574159	0.107522	0.145011	14.0351
Pig1	2Post	Squeal 17	1.04361	362.206	874.852	-0.00760096	258.398	516.797	258.398	5	371.448	-2.01993	0.00623309	0.220406	344.531	0.524577	0.0953084	0.210048	15.4857
Pig1	2Post	Squeal 18	2.05692	1289.31	1352.51	-0.00390722	2196.39	1291.99	1248.93	1	1001.05	-1.90844	0.00513321	0.193242	1291.99	0.824158	0.0764533	0.207018	17.8539
Pig1	2Post	Squeal 19	1.53435	368.885	1140.55	-0.00488519	301.465	2282.52	301.465	5	521.071	-1.96967	0.00581652	0.205116	861.328	-1.07123	0.113969	0.193899	15.4623
Pig1	2Post	Squeal 20	1.29984	970.888	1047.05	-0.00574042	344.531	1033.59	344.531	5	763.45	-1.97236	0.00643332	0.215536	947.461	0.575292	0.0745843	0.229785	13.0542
Pig1	2Post	Squeal 21	1.14363	395.233	1176.96	-0.00477899	215.332	1033.59	215.332	5	564.747	-1.86588	0.00614412	0.204044	775.195	0.156188	0.0778039	0.194446	13.9098
Pig1	2Post	Squeal 22	1.50236	368.088	2141.3	-0.00285858	301.465	2110.25	301.465	6	836.43	-2.08269	0.0053232	0.188257	2024.12	0.0279131	0.090582	0.213314	15.3942
Pig1	2Post	Squeal 23	1.80263	2360.99	2191.24	-0.00286049	215.332	2239.45	215.332	6	797.288	-2.02882	0.0064561	0.218371	2024.12	2.41692	0.0948479	0.210909	16.6105
Pig1	2Post	Squeal 24	1.60739	1032.11	1432.13	-0.0037317	344.531	1464.26	301.465	7	700.379	-1.95941	0.00596676	0.268747	1335.06	-0.649364	0.0974959	0.20803	15.2669
Pig1	2Post	Squeal 25	1.288	1068.32	1299.68	-0.00393598	387.598	1464.26	387.598	5	945.881	-1.82498	0.0046788	0.22392	1291.99	-0.120465	0.115285	0.190942	21.6242
Pig1	2Post	Squeal 26	1.09048	342.052	1084.85	-0.00533493	301.465	990.527	301.465	4	505.094	-1.92375	0.00619266	0.214516	861.328	-0.381903	0.0845741	0.213806	16.8174
Pig1	2Post	Squeal 27	1.92059	370.719	690.934	-0.00833445	301.465	2153.32	301.465	9	379.982	-1.86099	0.00602055	0.219227	387.598	-0.0903678	0.090095	0.188119	15.3317
Pig1	2Post	Squeal 28	0.563061	1427.91	1449.22	-0.00342998	172.266	1464.26	172.266	6	722.966	-1.82773	0.00561072	0.191948	1378.12	-1.03093	0.0874899	0.225274	18.1894
Pig1	2Post	Squeal 29	1.15184	1020.11	2020.25	-0.0028104	344.531	1076.66	344.531	5	546.24	-1.93178	0.00599929	0.220257	990.527	-0.12026	0.0895646	0.202918	16.7949
Pig1	2Post	Squeal 30	1.08467	333.742	1042.71	-0.00503325	215.332	1937.99	215.332	7	390.874	-1.82775	0.00546818	0.23077	430.664	-0.176437	0.0782175	0.181051	11.4285
Pig1	2Post	Squeal 31	1.23515	302.798	2211.07	-0.00265483	1033.59	1765.72	344.531	5	549.199	-2.00625	0.00482234	0.186059	1981.05	-0.442459	0.0876917	0.219345	14.71
Pig1	2Post	Squeal 32	2.01977	315.382	1921.01	-0.00311997	344.531	344.531	301.465	5	418.896	-1.98881	0.00636234	0.240566	689.062	0.588254	0.0869087	0.226229	14.7732
Pig1	2Post	Squeal 33	1.33141	373.29	953.128	-0.00628972	301.465	1981.05	301.465	8	514.51	-1.88019	0.00769538	0.232064	344.531	-0.189814	0.0845079	0.216531	14.3695
Pig1	2Post	Squeal 34	0.66619	1382.49	1370.48	-0.00430026	172.266	1205.86	172.266	5	530.64	-2.04472	0.00633801	0.206377	1119.73	-0.516383	0.0842473	0.193499	16.1181
Pig1	2Post	Squeal 35	1.57694	1437.6	1395.74	-0.00416404	258.398	1421.19	258.398	8	621.249	-2.12549	0.00608963	0.211782	1335.06	-1.14185	0.104967	0.16534	17.8847
Pig1	2Post	Squeal 36	1.44637	1364.79	1268.69	-0.00421769	129.199	1248.93	129.199	6	483.534	-1.95041	0.00663895	0.206503	947.461	-1.24808	0.0888535	0.211044	16.369
Pig1	2Post	Squeal 37	1.5578	927.59	1293.49	-0.0041846	258.398	904.395	258.398	7	634.015	-1.95496	0.00621815	0.296995	1076.66	-0.67736	0.0903092	0.19966	17.3324
Pig1	2Post	Squeal 38	1.36753	136.743	1145.13	-0.00491494	645.996	990.527	387.598	4	642.283	-1.90666	0.00553327	0.24898	990.527	-1.15479	0.0814033	0.208886	13.936
Pig1	2Post	Squeal 39	1.47086	953.863	1248.25	-0.00409098	344.531	1507.32	172.266	7	632.215	-1.91561	0.00609665	0.271954	1205.86	-1.35371	0.102973	0.205131	15.4809
Pig2	3Pre	Squeal 1	1.17875	120.466	682.925	-0.00823339	258.398	129.199	129.199	7	231.267	-1.89408	0.00524136	0.199889	387.598	0.268191	0.0961115	0.219063	17.8201
Pig2	3Pre	Squeal 2	0.981701	165.02	612.203	-0.00901912	516.797	861.328	129.199	6	287.974	-1.85205	0.00508003	0.197096	387.598	2.08791	0.060249	0.204458	14.5149
Pig2	3Pre	Squeal 3	0.872857	610.638	1345.01	-0.00372024	1679.59	258.398	258.398	2	378.868	-1.73543	0.0040953	0.149203	861.328	0.12317	0.0951722	0.196674	17.2101
Pig2	3Pre	Squeal 4	1.04807	531.452	531.452	-0.0114746	258.398	258.398	258.398	7	264.205	-2.06879	0.00599417	0.166423	473.73	3.07238	0.0796951	0.211204	14.0926
Pig2	3Pre	Squeal 5	1.50358	260.711	3787.62	-0.00148799	775.195	473.73	473.73	2	986.49	-1.96602	0.00456397	0.146134	3703.71	1.77514	0.0987893	0.193724	12.7856
Pig2	3Pre	Squeal 6	1.73288	252.181	756.544	-0.00773958	559.863	559.863	559.863	4	388.18	-2.02703	0.00571049	0.214001	645.996	-0.567261	0.088213	0.192817	15.1013
Pig2	3Pre	Squeal 7	2.23837	267.606	736.251	-0.00820871	602.93	86.1328	86.1328	6	298.759	-2.02669	0.00652689	0.191279	559.863	-0.260061	0.0886998	0.210888	14.2055
Pig2	3Pre	Squeal 8	1.68732	251.285	504.349	-0.0125695	215.332	301.465	215.332	5	247.931	-2.05914	0.00665975	0.189232	215.332	1.63778	0.0914939	0.213911	16.3554
Pig2	3Pre	Squeal 9	1.74478	267.082	281.983	-0.0232447	344.531	215.332	215.332	7	220.246	-1.98048	0.00739805	0.234548	258.398	0.996813	0.0960962	0.220414	15.228
Pig2	3Pre	Squeal 10	1.99918	609.749	644.263	-0.00982346	473.73	689.062	473.73	6	376.768	-2.12491	0.00518208	0.167644	602.93	-0.18538	0.0810706	0.218649	15.9817
Pig2	3Pre	Squeal 11	0.977619	275.158	369.264	-0.0174534	258.398	258.398	258.398	3	262.549	-2.02375	0.00792975	0.161772	301.465	1.06006	0.0809467	0.240591	13.1432
Pig2	3Pre	Squeal 12	1.24365	477.626	824.99	-0.00706947	645.996	818.262	473.73	8	519.641	-1.98947	0.00510732	0.192593	775.195	-0.118868	0.0722576	0.21959	14.5959
Pig2	3Pre	Squeal 13	1.22864	839.953	852.162	-0.00658276	689.062	732.129	516.797	3	607.485	-1.96624	0.00554914	0.180045	818.262	1.42583	0.0547688	0.204427	14.5714
Pig2	3Pre	Squeal 14	2.23417	790.449	793.135	-0.00812437	775.195	344.531	344.531	2	555.128	-2.06284	0.00631644	0.215016	775.195	0.0356876	0.0794749	0.202188	10.6367
Pig2	3Pre	Squeal 15	1.47227	532.512	753.26	-0.00827338	861.328	818.262	516.797	5	548.149	-2.06465	0.00725798	0.194411	732.129	1.26025	0.066384	0.201374	12.5357
Pig2	3Pre	Squeal 16	1.32002	440.144	707.564	-0.0104665	301.465	1378.12	301.465	9	428.741	-2.4662	0.00843843	0.183264	645.996	-0.835862	0.0955314	0.20701	16.7373
Pig2	3Pre	Squeal 17	2.14136	759.797	711.23	-0.00917533	818.262	430.664	430.664	1	441.489	-2.06045	0.006832	0.198878	645.996	0.0764864	0.0831379	0.212715	16.2939
Pig2	3Pre	Squeal 18	1.5293	313.216	401.492	-0.0161729	258.398	129.199	129.199	7	263.036	-2.05696	0.00694767	0.207838	344.531	2.51682	0.0851021	0.220605	11.4684
Pig2	3Pre	Squeal 19	1.2112	298.877	381.439	-0.0169192	258.398	430.664	258.398	3	240.419	-2.20352	0.00816691	0.171852	258.398	1.22363	0.103099	0.215507	13.5557
Pig2	3Pre	Squeal 20	1.44893	316.094	532.805	-0.0120763	1765.72	387.598	344.531	1	352.934	-2.16846	0.00618416	0.186873	559.863	-0.694377	0.100555	0.216969	15.4372
Pig2	3Pre	Squeal 21	1.53612	323.542	406.218	-0.0159703	215.332	689.062	215.332	8	395.159	-2.25104	0.00708693	0.151389	430.664	1.4444	0.0932233	0.210014	15.8326
Pig2	3Pre	Squeal 22	1.01508	342.83	370.414	-0.0175643	301.465	301.465	301.465	3	250.386	-2.10202	0.00945682	0.238442	301.465	0.840582	0.0950744	0.225058	13.7705
Pig2	3Pre	Squeal 23	1.56939	344.72	904.174	-0.00725453	1507.32	1507.32	689.062	1	430.664	-2.1856	0.0061707	0.186908	818.262	-1.01078	0.103938	0.217409	13.0095
Pig2	3Pre	Squeal 24	0.758322	892.761	892.761	-0.00656797	602.93	818.262	602.93	2	620.425	-1.95391	0.00604985	0.206742	861.328	1.9752	0.0582138	0.233746	14.8633
Pig2	3Pre	Squeal 25	2.57692	476.539	755.942	-0.0080206	732.129	775.195	430.664	7	461.789	-2.02289	0.00581499	0.184644	732.129	0.703122	0.0831443	0.19846	14.9749
Pig2	3Pre	Squeal 26	1.22746	324.247	356.834	-0.0190286	301.465	301.465	301.465	8	267.095	-2.12322	0.00815977	0.176138	301.465	4.30084	0.087718	0.207388	13.6814
Pig2	4Post	Squeal 1	2.47961	510.563	510.16	-0.0137511	473.73	602.93	430.664	8	300.043	-2.25917	0.00730721	0.21116	473.73	0.436221	0.0684541	0.222812	17.4631
Pig2	4Post	Squeal 2	2.77454	249.051	632.538	-0.00997888	430.664	904.395	258.398	3	425.031	-2.00624	0.00531155	0.239141	689.062	1.61858	0.0439665	0.186369	15.2274
Pig2	4Post	Squeal 3	2.76957	514.52	643.06	-0.00850954	473.73	559.863	258.398	3	376.15	-1.88984	0.00532234	0.271592	516.797	1.97882	0.0503254	0.193934	15.7376
Pig2	4Post	Squeal 4	2.67324	499.394	1561.4	-0.00355303	473.73	1679.59	473.73	7	567.01	-1.93632	0.00588945	0.235474	1421.19	2.63683	0.0413718	0.19817	13.2412
Pig2	4Post	Squeal 5	1.52766	234.345	243.509	-0.0329129	430.664	215.332	215.332	6	231.565	-2.48592	0.00920812	0.216154	215.332	2.77348	0.0591286	0.2091	14.1006
Pig2	4Post	Squeal 6	2.15785	208.078	281.762	-0.0259427	301.465	258.398	172.266	3	201.055	-2.36282	0.00842565	0.172187	258.398	1.31647	0.0788681	0.210725	15.1947
Pig2	4Post	Squeal 7	2.94898	268.907	479.149	-0.0146562	215.332	430.664	215.332	7	286.996	-2.22393	0.00637945	0.215747	430.664	3.75945	0.0348145	0.189022	15.5054
Pig2	4Post	Squeal 8	0.795261	309.332	759.499	-0.00921508	516.797	645.996	258.398	7	327.176	-2.17422	0.00621695	0.204175	645.996	-0.417107	0.0770422	0.22116	14.6955
Pig2	4Post	Squeal 9	0.689252	208.922	213.275	-0.0327689	258.398	172.266	172.266	2	158.158	-2.08444	0.00642588	0.173273	215.332	2.82564	0.0362268	0.181491	13.6857
Pig2	4Post	Squeal 10	0.715215	271.247	269.849	-0.026748	172.266	86.1328	86.1328	5	177.29	-1.95674	0.0106883	0.201805	215.332	2.37571	0.075934	0.198739	10.9315
Pig2	4Post	Squeal 11	0.885261	818.968	1611.95	-0.00395045	129.199	1550.39	129.199	4	640.828	-1.86033	0.00980363	0.167922	775.195	4.05081	0.0550037	0.192058	16.5244
Pig2	4Post	Squeal 12	1.14388	208.064	784.175	-0.007078	172.266	1593.46	172.266	9	428.888	-1.52501	0.00885981	0.143291	602.93	4.01909	0.0932564	0.239311	12.4581
Pig2	4Post	Squeal 13	0.986304	314.305	303.152	-0.0245542	129.199	258.398	129.199	4	191.983	-2.2115	0.00935668	0.229668	258.398	1.98124	0.0686797	0.238067	16.5109
Pig2	4Post	Squeal 14	0.803878	233.866	283.625	-0.0276847	645.996	258.398	172.266	3	206.465	-2.29533	0.00837144	0.180992	215.332	2.65537	0.0446485	0.20896	13.4232
Pig2	4Post	Squeal 15	0.93932	308.734	307.669	-0.028598	86.1328	258.398	86.1328	3	201.158	-2.38593	0.0111051	0.227214	258.398	5.43345	0.0681698	0.234998	16.7114
Pig2	4Post	Squeal 16	1.08197	272.65	284.665	-0.0249413	301.465	258.398	129.199	1	174.606	-2.18583	0.0106304	0.196114	258.398	0.586018	0.0829874	0.246976	15.9043
Pig2	4Post	Squeal 17	0.626122	247.555	245.958	-0.0302252	215.332	215.332	129.199	8	132.512	-1.99529	0.0137579	0.199286	215.332	1.53536	0.0947853	0.183169	14.0644
Pig2	4Post	Squeal 18	0.80839	199.161	218.954	-0.0363801	172.266	172.266	172.266	3	158.332	-2.20144	0.0109902	0.234423	215.332	2.76536	0.0594313	0.200659	12.8117
Pig2	4Post	Squeal 19	2.10408	516.14	509.486	-0.0127106	775.195	516.797	215.332	1	262.227	-2.03496	0.00672482	0.204047	473.73	0.595767	0.0604155	0.216769	11.2444
Pig2	4Post	Squeal 20	2.21619	498.152	529.738	-0.0120791	258.398	301.465	258.398	2	320.605	-2.09119	0.00745702	0.197322	473.73	-0.0473764	0.0748986	0.214219	13.6827
Pig2	4Post	Squeal 21	1.26104	255.344	542.408	-0.0121217	1248.93	689.062	258.398	2	397.66	-2.10891	0.00626505	0.315294	516.797	2.17061	0.0602285	0.187157	13.4181
Pig2	4Post	Squeal 22	1.92104	526.797	1213.92	-0.00527641	516.797	387.598	387.598	8	536.492	-2.11665	0.00610514	0.289232	1162.79	1.56503	0.0561058	0.188524	16.5655
Pig2	4Post	Squeal 23	1.84812	207.238	596.823	-0.0108362	602.93	172.266	172.266	3	229.778	-2.09726	0.00590113	0.200244	430.664	1.8364	0.0550422	0.192598	13.7388
Pig2	4Post	Squeal 24	2.35163	197.31	431.615	-0.0160765	258.398	172.266	172.266	7	210.404	-2.0627	0.00872054	0.18493	258.398	2.23381	0.0553709	0.196566	13.9306
Pig2	4Post	Squeal 25	2.10921	227.1	344.205	-0.0181639	172.266	172.266	172.266	6	222.51	-2.02159	0.00622541	0.20217	258.398	1.77105	0.0609863	0.200745	15.0821
Pig2	4Post	Squeal 26	2.2744	201.812	403.183	-0.0170891	258.398	258.398	215.332	6	224.878	-2.17407	0.00758391	0.186604	387.598	0.813099	0.0622564	0.219464	12.9937
Pig2	4Post	Squeal 27	1.44982	1254.64	1247.74	-0.00441154	1205.86	1421.19	215.332	9	509.794	-2.03092	0.00483404	0.276372	1119.73	0.65814	0.0458935	0.207834	15.0958
Pig2	4Post	Squeal 28	3.56676	312.329	761.476	-0.0079071	904.395	1981.05	430.664	9	400.827	-1.97813	0.00556716	0.156896	732.129	0.525599	0.0542593	0.201583	11.0024
Pig3	5Pre	Squeal 1	0.402766	1966.4	1961.43	-0.00173152	689.062	645.996	645.996	5	566.388	-1.84104	0.00393111	0.31114	1851.86	-1.51864	0.0558579	0.13962	13.0676
Pig3	5Pre	Squeal 2	0.303197	349.607	798.16	-0.00656848	387.598	689.062	301.465	5	301.465	-1.77915	0.00573724	0.200811	645.996	-1.67472	0.075746	0.159994	13.0664
Pig3	5Pre	Squeal 3	0.510454	746.395	748.354	-0.00664727	430.664	0	0	2	262.5	-1.58838	0.00567809	0.152285	732.129	0.16737	0.0457248	0.20743	14.4684
Pig3	5Pre	Squeal 4	0.358299	387.944	2860.74	-0.00123464	344.531	818.262	344.531	7	767.77	-1.51699	0.00489824	0.259817	2756.25	0.349878	0.0791416	0.153562	17.5163
Pig3	5Pre	Squeal 5	0.670091	386.515	1892.28	-0.00214864	344.531	775.195	344.531	3	590.625	-1.73038	0.00400155	0.180716	1722.66	-0.880933	0.0825265	0.220302	21.6158
Pig3	5Pre	Squeal 6	0.646054	120.733	784.764	-0.00669126	473.73	0	0	7	393.18	-1.8583	0.00645834	0.20684	602.93	0.183091	0.062353	0.196451	15.5006
Pig3	5Pre	Squeal 7	0.30322	3.29794	2272.28	-0.00244773	645.996	645.996	0	3	594.316	-1.89533	0.00364153	0.177982	2196.39	-1.33566	0.097186	0.195871	15.4713
Pig3	5Pre	Squeal 8	0.342426	329.998	1352.12	-0.00425589	861.328	732.129	473.73	2	372.217	-2.01117	0.00402507	0.14847	861.328	-1.46369	0.0872589	0.198273	20.2458
Pig3	5Pre	Squeal 9	0.315442	22.1911	374.078	-0.0177942	0	43.0664	0	4	106.01	-2.1592	0.00579086	0.177242	258.398	0.557697	0.102214	0.188864	14.817
Pig3	5Pre	Squeal 10	0.651043	775.678	774.142	-0.00722141	430.664	258.398	258.398	7	381.333	-1.74931	0.00498971	0.182887	732.129	2.9407	0.0520425	0.177722	14.8248
Pig3	5Pre	Squeal 11	0.532676	11.2639	268.456	-0.0242666	430.664	0	0	2	56.7694	-2.09801	0.00713187	0.206872	215.332	0.305152	0.102214	0.182823	17.5157
Pig3	5Pre	Squeal 12	0.452154	289.724	2087.78	-0.00285127	990.527	775.195	387.598	5	485.37	-1.87477	0.00436164	0.158003	1894.92	-0.220683	0.0810655	0.217636	12.2745
Pig3	5Pre	Squeal 13	0.918005	375.815	672.11	-0.00691493	387.598	1636.52	301.465	9	375.451	-1.57236	0.00374775	0.161547	645.996	2.49448	0.052341	0.226438	15.2886
Pig3	5Pre	Squeal 14	0.35941	13.9117	356.139	-0.015402	86.1328	301.465	0	2	66.8272	-1.99667	0.00610908	0.212072	129.199	-0.0213554	0.100104	0.218378	13.649
Pig3	5Pre	Squeal 15	0.437029	137.291	725.352	-0.00856729	258.398	258.398	258.398	3	232.08	-2.18147	0.00472305	0.141299	645.996	-1.65353	0.100136	0.172366	20.6722
Pig3	5Pre	Squeal 16	1.1363	726.038	721.638	-0.00745897	430.664	1593.46	301.465	9	415.86	-1.90107	0.00523228	0.138635	689.062	1.86597	0.0803905	0.208851	18.297
Pig3	5Pre	Squeal 17	0.540839	693.367	874.567	-0.00508478	387.598	1722.66	387.598	7	576.133	-1.71085	0.00398322	0.197563	1464.26	-0.652312	0.087779	0.203846	17.7207
Pig3	5Pre	Squeal 18	0.407574	763.052	760.599	-0.00731324	258.398	301.465	258.398	3	454.731	-1.82804	0.00685936	0.20795	689.062	6.03758	0.0296746	0.147936	13.0939
Pig3	5Pre	Squeal 19	0.432902	360.358	780.776	-0.00432412	344.531	689.062	344.531	4	452.197	-1.5094	0.00550705	0.338334	689.062	1.21703	0.0754637	0.212448	15.0029
Pig3	5Pre	Squeal 20	0.528594	122.968	457.818	-0.0154531	473.73	344.531	215.332	6	197.714	-2.11698	0.00619442	0.160515	387.598	-1.14256	0.10305	0.197739	15.4906
Pig3	6Post	Squeal 1	0.794082	139.784	238.011	-0.02931	172.266	0	0	6	107.987	-1.94766	0.0114649	0.245045	172.266	2.34912	0.0984423	0.21201	12.0422
Pig3	6Post	Squeal 2	1.01206	186.747	185.759	-0.0388251	86.1328	1076.66	43.0664	8	122.689	-2.17386	0.0119466	0.211071	129.199	3.24846	0.0946308	0.17635	13.8216
Pig3	6Post	Squeal 3	1.34791	140.217	151.345	-0.0540699	86.1328	387.598	0	8	68.1573	-2.16961	0.0153581	0.152655	129.199	1.00901	0.0813939	0.216696	10.43
Pig3	6Post	Squeal 4	0.970227	104.099	142.235	-0.0553732	172.266	43.0664	43.0664	1	47.268	-2.1338	0.0158705	0.253521	86.1328	2.23538	0.115811	0.214259	12.3162
Pig3	6Post	Squeal 5	0.722041	119.107	157.886	-0.0436914	172.266	129.199	43.0664	5	80.4848	-1.75394	0.00894709	0.182526	129.199	0.942854	0.104588	0.17451	14.3569
Pig3	6Post	Squeal 6	1.52798	191.756	191.102	-0.0469367	129.199	0	0	2	92.7584	-2.37651	0.0109854	0.223507	129.199	4.64175	0.0908874	0.216174	15.3676
Pig3	6Post	Squeal 7	1.05664	192.118	273.507	-0.0265278	129.199	0	0	5	105.273	-2.06165	0.0102562	0.199581	215.332	-0.870257	0.105196	0.250022	13.988
Pig3	6Post	Squeal 8	1.07522	71.6136	159.968	-0.0476775	86.1328	129.199	86.1328	7	78.5607	-2.1679	0.0097063	0.186669	129.199	2.30111	0.117292	0.256853	13.9007
Pig3	6Post	Squeal 9	1.62302	191.619	187.306	-0.0406841	86.1328	129.199	86.1328	6	129.823	-2.25528	0.0133715	0.201848	129.199	3.08089	0.0814572	0.221034	13.6175
Pig3	6Post	Squeal 10	1.102	216.879	164.247	-0.0517597	43.0664	0	0	2	46.308	-2.262	0.0159899	0.158415	129.199	2.06383	0.101092	0.23655	12.7722
Pig3	6Post	Squeal 11	1.34889	16.3097	201.647	-0.0360865	129.199	947.461	0	9	98.491	-1.9549	0.0120965	0.257873	172.266	2.9486	0.0658342	0.241045	12.9124
Pig3	6Post	Squeal 12	1.90506	139.103	245.137	-0.0329005	258.398	0	0	6	96.437	-2.08115	0.016086	0.22039	215.332	0.44185	0.0959176	0.210221	14.0213
