# Supplementary material for: Objective Assessment of Porcine Voice Acoustics for Laryngeal Surgical Modeling
Source: Appl Sci (Basel). Author manuscript; Available in PMC 2022 Apr 28. (PMC9047298)
Supplement: Supplementary material [file NIHMS1794594-supplement-Supplementary_material.zip › applsci-1185445-supplementary/SupportingInformation/TableS3.xlsx]

## Sheet: Sheet1
Pig	PrePost	TestName	Dur	PF	Q50	SF_{Q50}	Q50_2	Q50_{10}	Q50_{min}	Q50_n	Q25	SF	Flux	RMSI	Q50W	HNR
direction of test			right	right	right	left	right	right	right	right	right	left	left	left	right	right
Pig1	1Pre/2Post	Rank_Sum_Test	1	1	0.0232307	1	1	1	1	1	0.518576	0.0232307	0.0329944	0.817553	0.0759599	0.817553
Pig2	3Pre/4Post	Rank_Sum_Test	1	0.136361	0.136361	1	0.136361	1	0.0422337	1	0.11317	1	0.11317	0.11317	0.165778	1
Pig3	5Pre/6Post	Rank_Sum_Test	1	0.167989	4.52546e-05	1	0.000781069	0.115986	0.0215997	1	0.000785131	1	4.52546e-05	0.422398	9.86765e-05	1
